# Supplementary material for: Mutations in the SARS-CoV-2 RNA dependent RNA polymerase confer resistance to remdesivir by distinct mechanisms
Source: Sci Transl Med. 2022 Apr 28:eabo0718. doi: 10.1126/scitranslmed.abo0718 (PMC9097878; doi:10.1126/scitranslmed.abo0718)
Supplement: Supplementary file 3 — Data file S1 [file scitranslmed.abo0718_data_file_s1.xlsx]

## Sheet: Key
Stock: SARS-CoV-2 WA-1 P5
P6
DMSO Lineage 1
DMSO Lineage 2
DMSO Lineage 3
Lineage 1
Lineage 2
Lineage 3
P9
DMSO Lineage 1
DMSO Lineage 2
DMSO Lineage 3
Lineage 1
Lineage 2
Lineage 3
P13
DMSO Lineage 1
DMSO Lineage 2
DMSO Lineage 3
Lineage 1
Lineage 2
Lineage 3
Plaque Picks
PP nsp12-V792I
PP nsp12-S759A/V792I

## Sheet: SARS-CoV-2 WA-1 P5
Genome	Position	Reference	Variant	Frequency	Gene
MT020881.1	23606	C	T	0.251006	S protein
MT020881.1	23607	G	T	0.161504	S protein
MT020881.1	27761	T	C	0.150012	ORF7ab
MT020881.1	27758	G	A	0.149108	ORF7ab
MT020881.1	27760	T	A	0.148228	ORF7ab
MT020881.1	76	T	A	0.12259	5UTR
MT020881.1	21784	T	A	0.104841	S protein
MT020881.1	23607	G	A	0.0899769	S protein
MT020881.1	22482	C	T	0.0813102	S protein
MT020881.1	8498	G	T	0.0752489	nsp3
MT020881.1	17827	C	A	0.0747061	nsp13
MT020881.1	23525	C	T	0.0682912	S protein
MT020881.1	23618	A	G	0.0517958	S protein
MT020881.1	23606	C	G	0.0477762	S protein
MT020881.1	14679	T	C	0.0402077	nsp12
MT020881.1	7028	T	G	0.0280928	nsp3
MT020881.1	15771	T	C	0.0279869	nsp12
MT020881.1	2145	T	C	0.0258555	nsp2
MT020881.1	15357	T	C	0.0255962	nsp12
MT020881.1	13422	T	C	0.0243521	nsp10
MT020881.1	11566	T	A	0.0242348	nsp6
MT020881.1	28853	T	A	0.0225937	N protein
MT020881.1	3315	C	T	0.0225578	nsp3
MT020881.1	22795	T	C	0.0215365	S protein
MT020881.1	17142	T	C	0.0202731	nsp13
MT020881.1	15771	T	A	0.0202246	nsp12
MT020881.1	8554	T	C	0.0199512	nsp3
MT020881.1	10451	A	G	0.0170722	nsp5
MT020881.1	26542	C	T	0.0166327	M protein
MT020881.1	1420	C	T	0.0155915	nsp2
MT020881.1	559	T	C	0.0152479	nsp1
MT020881.1	1963	T	A	0.0146567	nsp2
MT020881.1	22990	T	C	0.0145846	S protein
MT020881.1	19044	T	A	0.0145026	nsp14
MT020881.1	5457	C	T	0.0144924	nsp3
MT020881.1	15909	T	C	0.0141495	nsp12
MT020881.1	14679	T	A	0.0139495	nsp12
MT020881.1	22673	T	C	0.0138183	S protein
MT020881.1	7562	T	C	0.0135089	nsp3
MT020881.1	7527	T	C	0.0134908	nsp3
MT020881.1	19896	T	C	0.0134549	nsp15
MT020881.1	1963	T	G	0.0133807	nsp2
MT020881.1	13947	A	G	0.0133793	nsp12
MT020881.1	5389	T	C	0.0133134	nsp3
MT020881.1	15771	T	G	0.0129766	nsp12
MT020881.1	2473	A	G	0.0129634	nsp2
MT020881.1	2860	T	C	0.0126441	nsp3
MT020881.1	23128	A	G	0.0122875	S protein
MT020881.1	9812	T	A	0.0121845	nsp4
MT020881.1	11083	G	T	0.0121525	nsp6
MT020881.1	13542	T	G	0.0119803	nsp12
MT020881.1	6405	T	C	0.0117885	nsp3
MT020881.1	1683	T	C	0.0116529	nsp2
MT020881.1	5207	T	C	0.0116522	nsp3
MT020881.1	4147	T	C	0.0116188	nsp3
MT020881.1	20471	A	G	0.0115401	nsp15
MT020881.1	3625	A	G	0.0113877	nsp3
MT020881.1	7474	T	C	0.0111982	nsp3
MT020881.1	16576	T	C	0.0111073	nsp13
MT020881.1	1442	T	A	0.0110591	nsp2
MT020881.1	4507	T	C	0.0110075	nsp3
MT020881.1	1783	T	C	0.0107189	nsp2
MT020881.1	11223	T	C	0.0105315	nsp6
MT020881.1	16646	C	T	0.0103793	nsp13
MT020881.1	2719	T	C	0.0102945	nsp2
MT020881.1	8383	T	C	0.0102676	nsp3
MT020881.1	10620	A	G	0.0100947	nsp5
MT020881.1	13048	T	C	0.010009	nsp10
MT020881.1	16209	T	A	0.0100064	nsp12

## Sheet: DMSO P6 Lineage 1
Genome	Position	Reference	Variant	Frequency	Gene
MT020881.1	21784	T	A	0.986358	S protein
MT020881.1	8498	G	T	0.97849	nsp3
MT020881.1	23618	A	G	0.679485	S protein
MT020881.1	76	T	A	0.204143	5UTR
MT020881.1	1820	G	A	0.160508	nsp2
MT020881.1	1426	C	T	0.120272	nsp2
MT020881.1	23607	G	A	0.117228	S protein
MT020881.1	23525	C	T	0.0943751	S protein
MT020881.1	29529	C	T	0.0547579	N protein
MT020881.1	28285	T	C	0.0447518	N protein
MT020881.1	27761	T	C	0.0438259	ORF7ab
MT020881.1	27760	T	A	0.0432287	ORF7ab
MT020881.1	27758	G	A	0.0427551	ORF7ab
MT020881.1	10162	T	G	0.0415567	nsp5
MT020881.1	2083	T	A	0.0413965	nsp2
MT020881.1	23606	C	T	0.0354233	S protein
MT020881.1	23616	G	A	0.0312875	S protein
MT020881.1	15771	T	C	0.0251085	nsp12
MT020881.1	14679	T	C	0.0244058	nsp12
MT020881.1	9004	T	C	0.0241967	nsp4
MT020881.1	15357	T	C	0.0235553	nsp12
MT020881.1	11566	T	A	0.0232637	nsp6
MT020881.1	7764	C	T	0.0213489	nsp3
MT020881.1	15835	T	C	0.0204111	nsp12
MT020881.1	11448	A	C	0.0194856	nsp6
MT020881.1	13422	T	C	0.0189698	nsp10
MT020881.1	559	T	C	0.0172034	nsp1
MT020881.1	2145	T	C	0.0170532	nsp2
MT020881.1	23607	G	T	0.015761	S protein
MT020881.1	10451	A	G	0.0150943	nsp5
MT020881.1	27888	A	C	0.0144205	ORF7ab
MT020881.1	2473	A	G	0.0143595	nsp2
MT020881.1	7562	T	C	0.0142672	nsp3
MT020881.1	20135	T	C	0.0139706	nsp15
MT020881.1	16576	T	C	0.0138804	nsp13
MT020881.1	15909	T	C	0.0137578	nsp12
MT020881.1	17142	T	C	0.0133894	nsp13
MT020881.1	25267	C	T	0.0126451	S protein
MT020881.1	7527	T	C	0.0118343	nsp3
MT020881.1	8383	T	C	0.0117084	nsp3
MT020881.1	5207	T	C	0.0116934	nsp3
MT020881.1	13542	T	G	0.0109703	nsp12
MT020881.1	19044	T	A	0.0107257	nsp14
MT020881.1	10620	A	G	0.0106528	nsp5
MT020881.1	22678	A	G	0.0104519	S protein
MT020881.1	23606	C	G	0.0104089	S protein
MT020881.1	19896	T	C	0.0103309	nsp15
MT020881.1	1045	A	G	0.0102354	nsp2
MT020881.1	1629	A	G	0.0101739	nsp2
MT020881.1	22114	T	C	0.010114	S protein
MT020881.1	5641	A	C	0.010051	nsp3

## Sheet: DMSO P6 Lineage 2
Genome	Position	Reference	Variant	Frequency	Gene
MT020881.1	21784	T	A	0.63647	S protein
MT020881.1	23607	G	T	0.503931	S protein
MT020881.1	8498	G	T	0.461171	nsp3
MT020881.1	22482	C	T	0.413296	S protein
MT020881.1	17827	C	A	0.39352	nsp13
MT020881.1	26309	C	A	0.390252	E protein
MT020881.1	23525	C	T	0.197145	S protein
MT020881.1	23607	G	A	0.136183	S protein
MT020881.1	23618	A	G	0.120916	S protein
MT020881.1	27761	T	C	0.11564	ORF7ab
MT020881.1	27758	G	A	0.112973	ORF7ab
MT020881.1	27760	T	A	0.112759	ORF7ab
MT020881.1	76	T	A	0.107259	5UTR
MT020881.1	23606	C	T	0.0921815	S protein
MT020881.1	28892	C	T	0.0501739	N protein
MT020881.1	19547	C	T	0.0327151	nsp14
MT020881.1	26490	T	G	0.0324371	NA
MT020881.1	23467	T	G	0.0307552	S protein
MT020881.1	26542	C	T	0.0281775	M protein
MT020881.1	17748	T	A	0.0250578	nsp13
MT020881.1	26358	A	C	0.0225569	E protein
MT020881.1	29700	A	G	0.0225233	3UTR
MT020881.1	23689	T	G	0.0204887	S protein
MT020881.1	28853	T	A	0.0199226	N protein
MT020881.1	26183	A	G	0.0196221	ORF3a
MT020881.1	23606	C	G	0.0176675	S protein
MT020881.1	26353	C	T	0.0174807	E protein
MT020881.1	10335	C	T	0.0163565	nsp5
MT020881.1	23672	T	C	0.0161554	S protein
MT020881.1	13542	T	G	0.0156618	nsp12
MT020881.1	10162	T	G	0.012534	nsp5
MT020881.1	1442	T	G	0.0120383	nsp2
MT020881.1	8554	T	C	0.0105168	nsp3
MT020881.1	19044	T	A	0.0102954	nsp14

## Sheet: DMSO P6 Lineage 3
Genome	Position	Reference	Variant	Frequency	Gene
MT020881.1	21784	T	A	0.993395	S protein
MT020881.1	8498	G	T	0.981509	nsp3
MT020881.1	23618	A	G	0.715159	S protein
MT020881.1	76	T	A	0.238342	5UTR
MT020881.1	27761	T	C	0.126978	ORF7ab
MT020881.1	27758	G	A	0.123872	ORF7ab
MT020881.1	27760	T	A	0.123797	ORF7ab
MT020881.1	23525	C	T	0.110962	S protein
MT020881.1	23606	C	T	0.103471	S protein
MT020881.1	23607	G	A	0.0531417	S protein
MT020881.1	18556	A	G	0.0488873	nsp14
MT020881.1	19182	A	G	0.0413214	nsp14
MT020881.1	15357	T	C	0.0302028	nsp12
MT020881.1	11083	G	T	0.0287572	nsp6
MT020881.1	22303	T	C	0.0246724	S protein
MT020881.1	10162	T	G	0.0241718	nsp5
MT020881.1	13099	A	G	0.0217194	nsp10
MT020881.1	28096	A	T	0.0211071	ORF8
MT020881.1	28853	T	A	0.0204634	N protein
MT020881.1	29806	A	G	0.0196072	3UTR
MT020881.1	25526	G	T	0.0177885	ORF3a
MT020881.1	8554	T	C	0.017155	nsp3
MT020881.1	10451	A	G	0.0168675	nsp5
MT020881.1	26341	A	C	0.0155596	E protein
MT020881.1	22114	T	C	0.015429	S protein
MT020881.1	22678	A	G	0.0149398	S protein
MT020881.1	15771	T	A	0.0143507	nsp12
MT020881.1	13542	T	G	0.0141745	nsp12
MT020881.1	19044	T	A	0.0136738	nsp14
MT020881.1	8821	A	G	0.0135606	nsp4
MT020881.1	1963	T	A	0.0131185	nsp2
MT020881.1	2473	A	G	0.0124495	nsp2
MT020881.1	13947	A	G	0.0123	nsp12
MT020881.1	16939	T	C	0.0120516	nsp13
MT020881.1	916	A	C	0.0119959	nsp2
MT020881.1	8383	T	C	0.0119829	nsp3
MT020881.1	29386	C	A	0.0119086	N protein
MT020881.1	23607	G	T	0.0116878	S protein
MT020881.1	4291	A	G	0.0112653	nsp3
MT020881.1	1442	T	A	0.0104355	nsp2
MT020881.1	4507	T	C	0.0102285	nsp3
MT020881.1	7562	T	C	0.0101747	nsp3
MT020881.1	16576	T	C	0.0100263	nsp13

## Sheet: GS-441524 P6 Lineage 1
Genome	Position	Reference	Variant	Frequency	Gene
MT020881.1	23607	G	A	0.926569	S protein
MT020881.1	14033	A	G	0.871043	nsp12
MT020881.1	76	T	A	0.169582	5UTR
MT020881.1	23607	G	T	0.135639	S protein
MT020881.1	8498	G	T	0.0588578	nsp3
MT020881.1	23606	C	T	0.042932	S protein
MT020881.1	27761	T	C	0.0418717	ORF7ab
MT020881.1	27760	T	A	0.0414251	ORF7ab
MT020881.1	27758	G	A	0.0410324	ORF7ab
MT020881.1	15357	T	C	0.029447	nsp12
MT020881.1	15771	T	C	0.0282342	nsp12
MT020881.1	28306	T	C	0.0280146	N protein
MT020881.1	1204	C	T	0.0278391	nsp2
MT020881.1	13422	T	C	0.0225997	nsp10
MT020881.1	13542	T	G	0.0217703	nsp12
MT020881.1	23618	A	G	0.0206395	S protein
MT020881.1	17142	T	C	0.018315	nsp13
MT020881.1	22678	A	G	0.0175512	S protein
MT020881.1	3625	A	G	0.0165237	nsp3
MT020881.1	17146	A	T	0.0163319	nsp13
MT020881.1	14679	T	A	0.0151767	nsp12
MT020881.1	22114	T	C	0.0151543	S protein
MT020881.1	8554	T	C	0.0150911	nsp3
MT020881.1	26234	A	T	0.014756	NA
MT020881.1	2473	A	G	0.0144494	nsp2
MT020881.1	26351	C	T	0.0140783	E protein
MT020881.1	20135	T	C	0.0130949	nsp15
MT020881.1	1963	T	G	0.0130791	nsp2
MT020881.1	1442	T	A	0.0130548	nsp2
MT020881.1	25704	T	A	0.0130528	ORF3a
MT020881.1	10620	A	G	0.0129604	nsp5
MT020881.1	19896	T	C	0.0127151	nsp15
MT020881.1	19044	T	A	0.0126011	nsp14
MT020881.1	15909	T	C	0.0125948	nsp12
MT020881.1	25923	T	C	0.0124777	ORF3a
MT020881.1	1963	T	A	0.0122763	nsp2
MT020881.1	13947	A	G	0.0116257	nsp12
MT020881.1	7562	T	C	0.0112424	nsp3
MT020881.1	5389	T	C	0.0112038	nsp3
MT020881.1	9812	T	A	0.011031	nsp4
MT020881.1	25201	A	G	0.0109515	S protein
MT020881.1	1442	T	G	0.0102719	nsp2
							147
												21563	25384

## Sheet: GS-441524 P6 Lineage 2
Genome	Position	Reference	Variant	Frequency	Gene
MT020881.1	21784	T	A	0.919065	S protein
MT020881.1	8498	G	T	0.757335	nsp3
MT020881.1	1820	G	A	0.562412	nsp2
MT020881.1	23607	G	T	0.545461	S protein
MT020881.1	23618	A	G	0.237349	S protein
MT020881.1	76	T	A	0.176645	5UTR
MT020881.1	27761	T	C	0.174123	ORF7ab
MT020881.1	27760	T	A	0.168091	ORF7ab
MT020881.1	27758	G	A	0.16501	ORF7ab
MT020881.1	12297	A	T	0.15748	nsp8
MT020881.1	23606	C	T	0.11301	S protein
MT020881.1	23607	G	A	0.105457	S protein
MT020881.1	22320	A	G	0.0595508	S protein
MT020881.1	23525	C	T	0.0557868	S protein
MT020881.1	20895	A	G	0.038433	nsp16
MT020881.1	14679	T	C	0.0372364	nsp12
MT020881.1	11566	T	A	0.0328054	nsp6
MT020881.1	15357	T	C	0.0297119	nsp12
MT020881.1	26351	C	T	0.029704	E protein
MT020881.1	15771	T	C	0.0280446	nsp12
MT020881.1	14033	A	G	0.0231272	nsp12
MT020881.1	10162	T	G	0.0226033	nsp5
MT020881.1	26261	C	T	0.0219527	E protein
MT020881.1	13542	T	G	0.020111	nsp12
MT020881.1	2057	A	C	0.019995	nsp2
MT020881.1	7562	T	C	0.0179211	nsp3
MT020881.1	8554	T	C	0.0170543	nsp3
MT020881.1	26258	T	G	0.0154462	E protein
MT020881.1	26234	A	T	0.0153687	NA
MT020881.1	15909	T	C	0.0152645	nsp12
MT020881.1	7527	T	C	0.0152047	nsp3
MT020881.1	16576	T	C	0.0149341	nsp13
MT020881.1	20135	T	C	0.0143719	nsp15
MT020881.1	2473	A	G	0.0141914	nsp2
MT020881.1	25923	T	C	0.0140228	ORF3a
MT020881.1	19044	T	A	0.013669	nsp14
MT020881.1	13947	A	G	0.0130959	nsp12
MT020881.1	14019	T	C	0.0130506	nsp12
MT020881.1	2860	T	C	0.0124016	nsp3
MT020881.1	22678	A	G	0.0122641	S protein
MT020881.1	13936	G	T	0.0119258	nsp12
MT020881.1	7474	T	C	0.0117836	nsp3
MT020881.1	23606	C	G	0.0117428	S protein
MT020881.1	16581	A	G	0.0115496	nsp13
MT020881.1	25704	T	A	0.0110564	ORF3a
MT020881.1	19896	T	C	0.0106928	nsp15
MT020881.1	1963	T	G	0.0105167	nsp2
MT020881.1	6405	T	C	0.0104357	nsp3
MT020881.1	22673	T	C	0.0102445	S protein
MT020881.1	22114	T	C	0.0101607	S protein
MT020881.1	661	T	C	0.0100366	nsp1
å

## Sheet: GS-441524 P6 Lineage 3
Genome	Position	Reference	Variant	Frequency	Gene
MT020881.1	21784	T	A	0.938046	S protein
MT020881.1	8498	G	T	0.596683	nsp3
MT020881.1	23606	C	T	0.460679	S protein
MT020881.1	27761	T	C	0.409538	ORF7ab
MT020881.1	27758	G	A	0.405058	ORF7ab
MT020881.1	27760	T	A	0.403313	ORF7ab
MT020881.1	23618	A	G	0.196089	S protein
MT020881.1	76	T	A	0.155852	5UTR
MT020881.1	10162	T	G	0.0881801	nsp5
MT020881.1	23616	G	A	0.0872411	S protein
MT020881.1	23607	G	A	0.0852313	S protein
MT020881.1	12747	C	T	0.0841417	nsp9
MT020881.1	23607	G	T	0.0809365	S protein
MT020881.1	23525	C	T	0.0552289	S protein
MT020881.1	7028	T	G	0.0479508	nsp3
MT020881.1	6106	T	C	0.0320789	nsp3
MT020881.1	15357	T	C	0.0277778	nsp12
MT020881.1	11566	T	A	0.0255183	nsp6
MT020881.1	14033	A	G	0.0186047	nsp12
MT020881.1	3625	A	G	0.0184114	nsp3
MT020881.1	13542	T	G	0.0181675	nsp12
MT020881.1	13422	T	C	0.0174761	nsp10
MT020881.1	821	G	A	0.0165303	nsp2
MT020881.1	15771	T	A	0.0161874	nsp12
MT020881.1	17142	T	C	0.0161584	nsp13
MT020881.1	19044	T	A	0.0160713	nsp14
MT020881.1	22678	A	G	0.0159782	S protein
MT020881.1	26234	A	T	0.0156905	NA
MT020881.1	26233	G	C	0.015387	NA
MT020881.1	18756	G	A	0.0146202	nsp14
MT020881.1	8884	A	G	0.0145289	nsp4
MT020881.1	25923	T	C	0.0136678	ORF3a
MT020881.1	22114	T	C	0.0135742	S protein
MT020881.1	10620	A	G	0.013149	nsp5
MT020881.1	2473	A	G	0.0125492	nsp2
MT020881.1	13947	A	G	0.0118359	nsp12
MT020881.1	8554	T	C	0.0112663	nsp3
MT020881.1	20136	A	G	0.0111991	nsp15
MT020881.1	25704	T	A	0.011172	ORF3a
MT020881.1	7474	T	C	0.010682	nsp3
MT020881.1	19896	T	C	0.0105586	nsp15
MT020881.1	12015	T	G	0.0104712	nsp7
MT020881.1	4291	A	G	0.0104667	nsp3
MT020881.1	1963	T	G	0.0101471	nsp2
MT020881.1	559	T	C	0.0101114	nsp1
MT020881.1	5389	T	C	0.0100748	nsp3
MT020881.1	667	T	A	0.0100533	nsp1

## Sheet: DMSO P9 Lineage 1
Genome	Position	Reference	Variant	Frequency	Gene
MT020881.1	21784	T	A	0.998828	S protein
MT020881.1	8498	G	T	0.978896	nsp3
MT020881.1	23618	A	G	0.839842	S protein
MT020881.1	76	T	A	0.258782	5UTR
MT020881.1	1820	G	A	0.148668	nsp2
MT020881.1	23525	C	T	0.144948	S protein
MT020881.1	11448	A	C	0.124319	nsp6
MT020881.1	7764	C	T	0.118453	nsp3
MT020881.1	1426	C	T	0.110309	nsp2
MT020881.1	23607	G	A	0.0587185	S protein
MT020881.1	26387	A	G	0.0517081	E protein
MT020881.1	10162	T	G	0.0491725	nsp5
MT020881.1	28285	T	C	0.0483147	N protein
MT020881.1	27761	T	C	0.0479562	ORF7ab
MT020881.1	27760	T	A	0.0476459	ORF7ab
MT020881.1	27758	G	A	0.0474884	ORF7ab
MT020881.1	2083	T	A	0.0419993	nsp2
MT020881.1	11566	T	A	0.0389174	nsp6
MT020881.1	14679	T	C	0.0382792	nsp12
MT020881.1	15771	T	C	0.0326898	nsp12
MT020881.1	15357	T	C	0.0280957	nsp12
MT020881.1	29529	C	T	0.0230201	N protein
MT020881.1	10684	T	G	0.0227814	nsp5
MT020881.1	15771	T	A	0.0223788	nsp12
MT020881.1	23616	G	A	0.0212821	S protein
MT020881.1	11477	A	G	0.0199203	nsp6
MT020881.1	13457	T	C	0.0196113	nsp12
MT020881.1	22990	T	C	0.0191949	S protein
MT020881.1	3625	A	G	0.0191421	nsp3
MT020881.1	10451	A	G	0.0189227	nsp5
MT020881.1	24566	C	G	0.0183774	S protein
MT020881.1	19374	C	T	0.0183771	nsp14
MT020881.1	13422	T	C	0.0177476	nsp10
MT020881.1	5457	C	T	0.0174522	nsp3
MT020881.1	11566	T	G	0.0162295	nsp6
MT020881.1	8554	T	C	0.0155859	nsp3
MT020881.1	22678	A	G	0.015522	S protein
MT020881.1	20135	T	C	0.0150619	nsp15
MT020881.1	25267	C	T	0.014593	S protein
MT020881.1	5389	T	C	0.0135807	nsp3
MT020881.1	10620	A	G	0.0131444	nsp5
MT020881.1	11083	G	T	0.0127241	nsp6
MT020881.1	19896	T	C	0.0121828	nsp15
MT020881.1	4147	T	C	0.0119723	nsp3
MT020881.1	14679	T	A	0.011892	nsp12
MT020881.1	19044	T	A	0.0118638	nsp14
MT020881.1	13947	A	G	0.011839	nsp12
MT020881.1	13542	T	G	0.0114146	nsp12
MT020881.1	559	T	C	0.0109722	nsp1
MT020881.1	6405	T	C	0.0108492	nsp3
MT020881.1	15909	T	C	0.0106669	nsp12
MT020881.1	8383	T	C	0.0106472	nsp3
MT020881.1	11223	T	C	0.0104384	nsp6
MT020881.1	16209	T	A	0.0102606	nsp12
MT020881.1	7922	T	C	0.0100696	nsp3
MT020881.1	2473	A	G	0.01	nsp2

## Sheet: DMSO P9 Lineage 2
Genome	Position	Reference	Variant	Frequency	Gene
MT020881.1	21784	T	A	0.944602	S protein
MT020881.1	8498	G	T	0.519003	nsp3
MT020881.1	23618	A	G	0.509935	S protein
MT020881.1	27761	T	C	0.387097	ORF7ab
MT020881.1	27758	G	A	0.383061	ORF7ab
MT020881.1	27760	T	A	0.38061	ORF7ab
MT020881.1	19547	C	T	0.345047	nsp14
MT020881.1	23525	C	T	0.247077	S protein
MT020881.1	76	T	A	0.192387	5UTR
MT020881.1	22579	T	C	0.125918	S protein
MT020881.1	23607	G	T	0.104601	S protein
MT020881.1	26309	C	A	0.0948204	E protein
MT020881.1	23607	G	A	0.0803494	S protein
MT020881.1	28892	C	T	0.0775949	N protein
MT020881.1	17827	C	A	0.0566434	nsp13
MT020881.1	22482	C	T	0.0474747	S protein
MT020881.1	29700	A	G	0.0446733	3UTR
MT020881.1	23606	C	G	0.0385745	S protein
MT020881.1	23606	C	T	0.0375829	S protein
MT020881.1	26542	C	T	0.0338551	M protein
MT020881.1	17748	T	A	0.0327578	nsp13
MT020881.1	23689	T	G	0.031322	S protein
MT020881.1	14679	T	C	0.0288609	nsp12
MT020881.1	11566	T	A	0.0287589	nsp6
MT020881.1	28853	T	A	0.0268921	N protein
MT020881.1	23467	T	G	0.0266409	S protein
MT020881.1	15357	T	C	0.0257645	nsp12
MT020881.1	15771	T	C	0.0250735	nsp12
MT020881.1	10451	A	G	0.0194864	nsp5
MT020881.1	10335	C	T	0.0184267	nsp5
MT020881.1	13422	T	C	0.0178237	nsp10
MT020881.1	8554	T	C	0.0173925	nsp3
MT020881.1	7562	T	C	0.017385	nsp3
MT020881.1	26353	C	T	0.0167775	E protein
MT020881.1	26183	A	G	0.0167506	ORF3a
MT020881.1	2473	A	G	0.01635	nsp2
MT020881.1	17142	T	C	0.0163341	nsp13
MT020881.1	26439	G	A	0.0163287	E protein
MT020881.1	26895	C	T	0.0161093	M protein
MT020881.1	21846	C	T	0.0152347	S protein
MT020881.1	23672	T	C	0.0145341	S protein
MT020881.1	20135	T	C	0.0141664	nsp15
MT020881.1	23616	G	A	0.0141655	S protein
MT020881.1	22678	A	G	0.0140039	S protein
MT020881.1	16576	T	C	0.0138037	nsp13
MT020881.1	21789	C	T	0.013749	S protein
MT020881.1	14033	A	G	0.013706	nsp12
MT020881.1	15909	T	C	0.013581	nsp12
MT020881.1	5389	T	C	0.013576	nsp3
MT020881.1	7474	T	C	0.0132459	nsp3
MT020881.1	4507	T	C	0.0129413	nsp3
MT020881.1	8383	T	C	0.0128056	nsp3
MT020881.1	19044	T	A	0.0127996	nsp14
MT020881.1	13542	T	G	0.0127623	nsp12
MT020881.1	22114	T	C	0.0127603	S protein
MT020881.1	22990	T	C	0.0124463	S protein
MT020881.1	11522	T	G	0.0122449	nsp6
MT020881.1	11223	T	C	0.0121625	nsp6
MT020881.1	5207	T	C	0.011986	nsp3
MT020881.1	1442	T	A	0.0119435	nsp2
MT020881.1	1963	T	G	0.0117828	nsp2
MT020881.1	1683	T	C	0.0114286	nsp2
MT020881.1	7527	T	C	0.0113911	nsp3
MT020881.1	19896	T	C	0.0106917	nsp15
MT020881.1	10620	A	G	0.0106602	nsp5
MT020881.1	16209	T	A	0.0105878	nsp12
MT020881.1	20471	A	G	0.0105117	nsp15
MT020881.1	26260	T	G	0.01048	E protein
MT020881.1	10210	T	A	0.0103925	nsp5
MT020881.1	13947	A	G	0.0102664	nsp12
MT020881.1	17895	T	C	0.0102378	nsp13
MT020881.1	12296	C	A	0.0101812	nsp8
MT020881.1	1045	A	G	0.0101156	nsp2
MT020881.1	22673	T	C	0.0100369	S protein

[truncated: 13 more sheets: DMSO P9 Lineage 3, GS-441524 P9 Lineage 1, GS-441524 P9 Lineage 2, GS-441524 P9 Lineage 3, DMSO P13 Lineage 1, DMSO P13 Lineage 2, DMSO P13 Lineage 3, GS-441524 P13 Lineage 1, GS-441524 P13 Lineage 2, GS-441524 P13 Lineage 3, PP nsp12-V792I, PP nsp12-S759A V792I, Sheet2]
